# Supplementary material for: Why Do Child-Directed Interactions Support Imitative Learning in Young Children?
Source: PLoS One. 2014 Oct 21;9(10):e110891. doi: 10.1371/journal.pone.0110891 (PMC4205006; doi:10.1371/journal.pone.0110891)
Supplement: File S1 — Spreadsheet containing children's imitation score at baseline and test across trials and children's visual attention during demonstration. (XLSX) [file pone.0110891.s001.xlsx]

## Sheet: 18 Months
Sex	Age days	Condition	First Item	Baseline_1_Score	Test_1_Score	Second Item	Baseline_2_Score	Test_2_Score	Third Item	Baseline_3_Score	Test_3_Score	Fourth Item	Baseline_4_Score	Test_4_Score	Fifth Item	Baseline_5_Score	Test_5_Score	Sixth Item	Baseline_6_Score	Test_6_Score	TotalBaseline	TotalTest	Valid Trials	E1Gaze	E2Gaze	ToyGaze	OtherGaze
M	550	direct	Light-box	0	1	House	0	0	Ball tower	0	0	chin-box	0	1	Horse	0	0	Knock-box	0	1	0	3	6	0.0836167	0.063126	0.853257	0
M	556	direct	House	0	0	Horse	0	0	chin-box	0	0	Light-box	1	1	Ball tower	0	1	Knock-box	0	1	1	3	6	0.0224627	0.00816827	0.969369	0
M	562	direct	chin-box	0	0	House	0	1	Light-box	0	1	Ball tower	0	0	Horse	0	1	Knock-box	0	0	0	3	6	0.103514	0.0450433	0.851443	0
M	543	direct	ball tower	0	1	Light-box	0	1	horse	0	1	Knock-box	0	1	chin-box	0	1	House	PI	PI	0	5	5	0.0632369	0.00182208	0.934941	0
M	553	direct	chin-box	0	0	Ball tower	0	0	House	1	0	Light-box	0	0	Horse	0	0	Knock-box	0	0	1	0	6	0.13095	0.0195447	0.849506	0
F	551	direct	Ball tower	0	1	House	0	0	Knock-box	0	1	chin-box	0	0	Horse	0	0	Light-box	0	1	0	3	6	0.101456	0.0167855	0.878342	0.00341652
F	546	direct	chin-box	0	1	Knock-box	1	0	House	0	0	Ball tower	1	0	Light-box	0	1	Horse	0	0	2	2	6	0.22265	0.0602826	0.710841	0.00622591
F	562	direct	Ball tower	0	0	chin-box	0	0	Knock-box	0	0	House	1	1	Light-box	1	0	Horse	0	0	2	1	6	0.0796912	0.0170589	0.898643	0.00460715
F	541	direct	Horse	0	1	Ball tower	0	1	Knock-box	0	1	chin-box	0	1	House	1	1	Light-box	0	1	1	6	6	0.0848439	0.0182108	0.894176	0.00276939
M	552	direct	Knock-box	0	1	Ball tower	0	0	Horse	0	0	Light-box	0	0	chin-box	0	0	House	0	1	0	2	6	0.193715	0.0756968	0.730588	0
F	544	direct	Knock-box	0	0	Ball tower	0	0	House	0	0	chin-box	0	0	Light-box	1	1	Horse	0	0	1	1	6	0.190745	0.0280084	0.755452	0.0257943
F	532	direct	Knock-box	0	0	Ball tower	PI	PI	chin-box	PI	PI	Horse	0	0	House	0	0	Light-box	0	0	0	0	4	0.124491	0.142874	0.732635	0
M	552	direct	Knock-box	0	1	chin-box	0	0	Ball tower	0	0	House	0	1	Horse	0	1	Light-box	0	1	0	4	6	0.0114514	0.0573951	0.914597	0.0165563
F	546	direct	Light-box	0	1	Ball tower	0	1	chin-box	0	0	House	0	0	Horse	0	1	Knock-box	0	1	0	4	6	0.0613922	0.00234769	0.93626	0
M	540	direct	Light-box	0	0	House	0	1	horse	0	0	Knock-box	0	0	Ball tower	0	0	chin-box	0	1	0	2	6	0.00246279	0.0249491	0.972588	0
F	560	direct	chin-box	0	0	Light-box	0	1	Knock-box	1	1	Ball tower	0	0	Horse	0	0	House	0	0	1	2	6	0.124571	0.121828	0.753601	0
F	542	observed	Light-box	0	1	House	0	0	chin-box	0	0	Knock-box	0	0	Ball tower	0	0	Horse	0	0	0	1	6	0.109907	0.0530098	0.837083	0
F	554	observed	House	0	0	Ball tower	0	0	chin-box	0	0	Horse	0	1	Light-box	0	1	Knock-box	1	0	1	2	6	0.12538	0.0985441	0.776076	0
M	546	observed	chin-box	0	0	Light-box	0	1	Ball tower	0	0	Horse	0	1	Knock-box	0	0	House	0	0	0	2	6	0.0767574	0.0147392	0.908503	0
F	534	observed	Knock-box	0	0	Ball tower	0	0	House	0	1	Light-box	0	0	chin-box	0	0	Horse	0	0	0	1	6	0.107816	0.00781585	0.878266	0.00610278
M	558	observed	Light-box	0	0	Ball tower	0	0	House	0	1	Knock-box	1	1	chin-box	0	0	Horse	0	0	1	2	6	0.022448	0	0.977552	0
F	539	observed	Light-box	0	1	horse	0	0	Ball tower	0	0	house	1	1	Knock-box	0	0	chin-box	0	0	1	2	6	0.0181218	0.0216926	0.960186	0
F	553	observed	Knock-box	0	0	Horse	0	1	chin-box	0	0	Light-box	0	0	Ball Tower	0	0	House	0	0	0	1	6	0.100616	0.0200739	0.812438	0.0668719
M	553	observed	Light-box	0	1	chin-box	0	0	Horse	0	0	House	1	1	Ball tower	0	0	Knock-box	0	0	1	2	6	0.172844	0.0123542	0.760536	0.0542663
M	560	observed	chin-box	0	0	Light-box	0	0	House	1	1	Ball tower	0	0	Horse	0	1	Knock-box	0	1	1	3	6	0.186806	0	0.813194	0
M	541	observed	chin-box	0	0	House	0	0	Ball tower	0	0	Knock-box	0	0	Knock-box	0	0	Light-box	1	1	1	1	6	0.0621663	0.0292398	0.908594	0
M	539	observed	House	0	0	Light-box	1	0	chin-box	0	1	Knock-box	1	1	Ball tower	0	0	Horse	0	0	2	2	6	0.0503492	0.0222511	0.9274	0
M	547	observed	Horse	0	0	Knock-box	0	0	Light-box	0	1	Ball tower	0	0	House	0	0	chin-box	0	0	0	1	6	0.0648026	0	0.935197	0
M	535	observed	Knock-box	0	1	Light-box	0	0	Ball tower	1	0	Horse	0	0	House	0	0	chin-box	0	0	1	1	6	0.0989072	0.0506244	0.850468	0
F	558	observed	House	0	0	chin-box	0	0	Ball tower	0	0	Knock-box	0	0	Horse	0	0	Light-box	0	0	0	0	6	0.058651	0.0539334	0.810914	0.0765013
F	557	observed	ball tower	0	0	Knock-box	0	0	chin-box	0	0	House	1	1	Light-box	0	0	Horse	0	0	1	1	6	0.0861491	0.0354199	0.858773	0.0196576
F	562	observed	Light-box	0	0	Knock-box	0	0	House	0	0	Ball tower	0	0	chin-box	0	0	Horse	0	1	0	1	6	0.112398	0	0.887602	0

## Sheet: 25 Months
Sex	Age days	Condition	Item1	Baseline_1_Score	Test1_Score	Item2	Baseline_2_score	Test2_score	Item3	Baseline_3_score	Test3_score	Item4	Baseline_4_score	Test4_score	Item5	Baseline_5_score	Test5_score	Item6	Baseline_6_score	Test6_score	BaselineTotal	TestTotal	ValidTrials	EGE1	EGE2	Egtoy	Other
F	756	Direct	light-box	0	1	House	0	1	chin-box	0	1	Ball	0	1	Horse	0	1	Knock-box	0	0	0	5	6	0.0893791	0.0625817	0.848039	0
M	742	Direct	Horse	0	0	Knock-box	0	0	light-box	0	1	House	0	1	chin-box	0	0	Ball	0	1	0	3	6	0	0.0107514	0.989249	0
F	746	Direct	chin-box	0	1	Knock-box	0	1	Ball	0	1	Horse	0	1	light-box	0	1	House	0	1	0	6	6	0.0532289	0.0566436	0.890128	0
F	754	Direct	light-box	0	1	Horse	0	1	House	0	1	Ball	0	1	chin-box	0	1	Knock-box	0	1	0	6	6
F	763	Direct	light-box	0	1	Knock-box	0	1	House	0	1	Ball	0	1	chin-box	0	1	Horse	0	0	0	5	6	0.00593542	0	0.989316	0.00474834
F	735	Direct	Knock-box	0	0	chin-box	0	0	Ball Tower	0	1	House	0	1	Horse	0	1	light-box	PI	PI	0	3	5	0.110875	0.0739561	0.815169	0
F	742	Direct	Knock-box	0	1	light-box	0	1	chin-box	0	0	Horse	0	1	Ball Tower	1	1	House	0	1	1	5	6	0.0178486	0.0212994	0.960852	0
M	744	Direct	House	0	1	Ball tower	1	1	chin-box	0	0	Knock-box	0	1	Horse	0	0	light-box	1	1	2	4	6	0.0444065	0.0573015	0.898292	0
M	766	Direct	Horse	0	0	Ball tower	0	1	House	0	1	light-box	0	1	chin-box	0	1	Knock-box	0	1	0	5	6	0.0442125	0.0415152	0.914272	0
M	748	Direct	Knock-box	0	1	House	0	0	Ball tower	0	1	chin-box	0	0	light-box	0	0	Horse	0	0	0	2	6	0.0680757	0.121897	0.74146	0.0685672
F	737	Direct	Knock-box	0	0	light-box	0	0	chin-box	0	0	House	0	0	Horse	PI	PI	Ball tower	0	0	0	0	5	0.0665507	0.0162319	0.917217	0
M	762	Direct	House	1	0	Knock-box	0	0	Horse	0	0	light-box	0	0	chin-box	0	1	Ball tower	0	1	1	2	6	0.0422862	0.00550299	0.952211	0
M	742	Direct	Horse	0	0	chin-box	0	0	light-box	PI	PI	House	0	1	Knock-box	0	1	Ball tower	0	1	0	3	5	0.00931749	0.00931749	0.981365	0
F	784	Direct	Knock-box	0	1	light-box	0	1	House	0	1	chin-box	0	0	Horse	0	1	Ball tower	0	1	0	5	6	0.0876219	0.105758	0.80662	0
M	747	Direct	light-box	0	0	Knock-box	0	0	Horse	0	0	chin-box	0	0	House	1	1	Ball tower	0	1	1	2	6	0.0260595	0.026945	0.946996	0
M	786	Direct	Knock-box	0	0	Horse	0	1	chin-box	0	0	Ball tower	0	1	light-box	0	1	House	0	1	0	4	6	0.0299572	0.0549864	0.915056	0
M	740	Overheard	chin-box	0	1	Horse	0	1	Ball	0	1	House	0	1	light-box	1	1	Knock-box	0	1	1	6	6	0.00289172	0.0571918	0.939916	0
F	754	Overheard	chin-box	0	1	light-box	0	1	Ball	0	1	Knock-box	1	1	Horse	0	1	House	0	1	1	6	6	0.0537704	0.0508493	0.89538	0
M	792	Overheard	House	0	1	light-box	0	1	chin-box	0	1	Horse	0	1	Ball	0	0	Knock-box	1	1	1	5	6	0.0597648	0.253133	0.687102	0
F	751	Overheard	Knock-box	0	1	Horse	0	0	House	0	0	Ball	0	1	chin-box	0	1	light-box	0	1	0	4	6	0.00434629	0.0132738	0.972982	0.00939739
F	742	Overheard	ball tower	0	1	light-box	0	1	Knock-box	1	1	Horse	0	0	chin-box	0	1	House	0	0	1	4	6	0.188926	0.0150445	0.784771	0.0112578
F	733	Overheard	Knock-box	1	1	Ball tower	0	1	chin-box	0	1	light-box	0	1	House	0	1	Horse	0	1	1	6	6	0.0407555	0	0.959245	0
M	786	Overheard	chin-box	0	0	Horse	PI	PI	Knock-box	0	1	Ball Tower	0	1	light-box	0	0	House	0	0	0	2	5	0.124115	0.0428571	0.821232	0.0117955
F	740	Overheard	light-box	0	1	Knock-box	0	1	Horse	0	1	House	0	1	Ball	0	1	chin-box	0	1	0	6	6	0.0671642	0.0144279	0.918408	0
M	757	Overheard	House	0	0	light-box	1	1	Horse	0	0	chin-box	0	0	Ball Tower	1	0	Knock-box	0	1	2	2	6	0.076959	0.0815065	0.789762	0.0517724
F	762	Overheard	House	0	1	light-box	0	1	Horse	0	1	chin-box	0	1	Ball Tower	0	1	Knock-box	1	1	1	6	6	0.105533	0.039727	0.85474	0
M	757	Overheard	Knock-box	0	0	light-box	0	1	chin-box	0	1	Ball Tower	0	1	Horse	0	1	House	1	1	1	5	6	0.00602478	0.013641	0.980334	0
F	780	Overheard	Ball tower	0	1	Knock-box	0	0	chin-box	0	0	light-box	0	0	Horse	0	0	House	1	1	1	2	6	0.035006	0.0191159	0.945878	0
F	748	Overheard	Ball tower	0	1	Knock-box	0	1	light-box	1	1	House	0	1	Horse	0	1	chin-box	0	1	1	6	6	0.0910636	0.0339971	0.849806	0.0251336
M	756	Overheard	Knock-box	PI	PI	Horse	0	1	chin-box	PI	PI	Ball tower	0	0	House	0	1	light-box	0	0	0	2	4	0.0367595	0.00334177	0.917671	0.0422278
M	780	Overheard	Ball tower	0	0	chin-box	0	0	Horse	0	0	light-box	0	0	Knock-box	0	0	House	0	1	0	1	6	0.0471833	0.0154504	0.933444	0.00392203
M	764	Overheard	Ball tower	0	0	House	0	1	light-box	0	1	Horse	0	1	chin-box	0	1	Knock-box	0	1	0	5	6	0.0755636	0.14069	0.779154	0.00459226
F	765	phone	Knock-box	0	1	Ball tower	0	1	House	0	1	Horse	0	1	light-box	0	1	chin-box	0	0	0	5	6	0.0187904	0	0.98121	0
M	751	phone	Knock-box	0	1	light-box	0	1	Ball tower	0	1	Horse	0	1	House	0	1	chin-box	0	0	0	5	6	0.00467454	0	0.972771	0.0225546
F	759	phone	chin-box	0	0	Ball tower	0	1	Horse	0	0	Knock-box	0	0	light-box	0	1	House	0	0	0	2	6	0.017148	0	0.981563	0.00128932
F	781	phone	chin-box	0	1	light-box	0	1	Ball tower	0	0	Knock-box	1	1	Horse	0	1	House	1	0	2	4	6	0.0030785	0.030785	0.890508	0.0756285
M	786	phone	Knock-box	0	1	chin-box	0	1	light-box	0	1	Ball tower	0	1	House	0	1	Horse	0	1	0	6	6	0	0	0.983581	0.0164189
F	735	phone	Horse	0	0	House	0	1	Ball tower	0	1	light-box	0	1	chin-box	0	1	Knock-box	0	0	0	4	6	0.025974	0	0.974026	0
F	770	phone	House	0	0	Ball tower	0	0	Knock-box	0	0	light-box	0	1	chin-box	0	0	Horse	0	0	0	1	6	0	0.0407575	0.890627	0.0686153
F	745	phone	Knock-box	0	0	House	0	1	Ball tower	0	1	Horse	0	1	light-box	0	1	chin-box	0	0	0	4	6	0.00375427	0	0.996246	0
F	734	phone	Knock-box	0	0	House	0	1	chin-box	0	1	light-box	0	1	Horse	0	0	Ball tower	0	1	0	4	6	0.0254854	0.0385549	0.908607	0.0273525
M	763	phone	Knock-box	0	0	chin-box	0	0	House	0	1	light-box	0	0	Ball tower	0	1	Horse	0	0	0	2	6	0.0136001	0.0395498	0.880725	0.0661247
F	788	phone	chin-box	0	0	light-box	0	0	Horse	0	0	Ball tower	0	0	House	1	1	Knock-box	0	0	1	1	6	0	0	0.99848	0.00151976
M	792	phone	Ball tower	0	1	chin-box	0	0	Knock-box	0	1	light-box	0	1	House	0	1	Horse	0	1	0	5	6	0.0396016	0	0.960398	0
M	760	phone	chin-box	0	1	light-box	0	1	Horse	0	1	House	0	1	Ball tower	0	1	Knock-box	0	1	0	6	6	0.00789128	0	0.987579	0.00453018
M	778	phone	Ball tower	0	0	Horse	0	0	House	0	1	Knock-box	0	1	light-box	0	1	chin-box	1	1	1	4	6	0.0154346	0	0.971336	0.0132297
M	745	phone	Knock-box	0	0	Horse	0	0	Ball tower	0	0	House	1	1	chin-box	0	0	light-box	0	1	1	2	6	0	0	0.922414	0.0775862
M	744	phone	Horse	0	0	chin-box	0	1	light-box	0	1	House	0	0	Knock-box	0	0	Ball tower	0	1	0	3	6	0.0273973	0	0.953549	0.0190535
